# Supplementary material for: Celebrity Endorsement, Brand Equity, and Green Cosmetics Purchase Intention Among Chinese Youth
Source: Front Psychol. 2022 Mar 7;13:860177. doi: 10.3389/fpsyg.2022.860177 (PMC8957083; doi:10.3389/fpsyg.2022.860177)
Supplement: Supplementary file 1 [file Data_Sheet_1.CSV]

Gender	Age	come	Education	Budget	CA1	CA2	CA3	CA4	CA5	CT1	CT2	CT3	CT4	CT5	CCF1	CCF2	CCF3	CCF4	CCF5	ATGP1	ATGP2	ATGP3	ATGP4	ATGP5	BW1	BW2	BW3	BW4	BW5	GBO1	GBO2	GBO3	GBO4	GBO5	BL1	BL2	BL3	BL4	BL5	PQ1	PQ2	PQ3	PQ4	PQ5	BC1	BC2	BC3	BC4	BC5
2	2	4	5	3	5	5	5	5	5	3	3	3	4	2	4	5	5	5	5	4	5	5	5	5	5	5	5	5	5	5	5	5	5	5	5	5	5	5	5	5	5	5	5	5	5	5	5	5	5
2	1	1	4	2	3	3	3	3	3	2	2	3	3	2	3	4	3	4	3	3	3	3	3	3	2	2	2	2	2	3	3	3	3	3	2	2	4	3	3	3	3	3	3	3	3	3	3	3	3
2	1	6	4	2	3	2	2	4	4	2	2	2	3	2	5	5	5	5	5	5	4	5	4	3	3	3	4	3	3	4	4	4	4	3	4	2	4	2	2	4	4	4	4	3	4	4	4	4	5
2	2	4	4	1	5	5	5	5	5	3	3	3	3	3	3	3	3	3	3	3	3	3	3	3	3	3	3	3	3	4	3	3	3	3	3	3	3	3	3	3	3	3	3	3	3	3	3	3	3
2	2	4	4	2	2	1	1	1	3	2	2	1	1	2	2	4	4	2	2	2	1	4	3	2	1	1	1	1	1	1	1	1	1	1	1	1	1	1	1	1	1	1	1	1	2	2	3	3	3
2	2	2	5	3	3	3	5	5	3	5	5	5	5	5	4	4	4	4	4	5	5	5	5	5	5	3	3	3	3	5	5	5	5	5	3	3	3	3	3	3	3	3	3	3	4	3	3	3	3
2	1	3	4	2	1	3	5	3	3	1	1	3	1	3	1	1	1	1	1	3	3	3	3	3	3	3	3	3	3	3	3	3	3	3	3	3	3	3	3	3	3	3	3	3	3	3	3	3	3
2	1	2	4	1	4	4	4	4	4	4	4	4	3	3	3	3	3	3	3	3	3	3	4	3	4	3	3	3	4	4	4	4	3	4	3	3	3	3	4	4	4	4	4	4	4	4	4	4	4
2	1	3	4	3	4	4	4	4	4	4	2	2	2	2	3	3	3	3	3	2	3	4	3	3	2	2	2	2	2	3	4	3	3	3	2	2	4	3	3	3	3	3	3	3	3	4	4	3	3
2	1	2	5	3	4	3	3	4	4	3	4	3	4	4	4	3	3	2	4	3	4	4	3	4	3	4	3	4	3	4	3	4	3	4	3	4	3	4	3	4	4	3	4	4	4	3	4	2	4
2	1	3	4	3	3	3	3	4	3	4	2	2	3	3	2	2	2	2	2	2	3	2	2	3	1	2	1	2	1	1	1	2	1	2	3	3	2	3	3	2	3	3	2	2	2	2	2	2	3
1	1	3	4	1	5	5	5	5	5	2	2	1	2	1	3	3	3	3	3	3	3	3	3	3	2	4	2	4	2	4	3	4	5	4	5	5	5	5	5	3	5	5	5	5	3	3	4	4	4
2	1	2	2	3	3	3	3	4	4	2	2	2	2	2	3	4	2	3	4	2	3	2	2	4	4	2	4	3	3	3	3	3	3	3	2	1	5	1	2	5	5	1	4	2	3	3	5	2	1
2	2	2	5	1	4	4	4	4	3	4	3	4	3	4	3	3	4	4	3	4	4	4	4	4	4	4	4	4	4	5	4	5	4	4	4	4	4	4	4	3	4	4	3	3	4	4	4	4	4
2	1	3	4	2	4	3	4	4	3	4	3	4	3	3	4	3	4	3	3	3	2	4	4	4	2	3	3	4	4	3	3	3	3	3	4	3	3	4	3	3	3	2	3	3	3	4	4	3	3
1	1	3	4	3	5	5	5	5	5	5	5	5	5	5	2	2	4	3	2	5	5	2	5	2	2	3	3	3	3	3	3	3	3	3	2	3	4	4	2	5	4	3	3	3	4	3	4	3	2
2	1	2	4	3	5	3	3	5	5	3	3	3	3	3	5	5	4	5	5	5	5	5	5	5	3	3	3	2	2	5	5	5	5	5	3	5	5	5	5	3	3	5	5	5	5	5	5	5	5
2	1	3	4	4	3	3	3	3	3	3	3	3	3	3	4	4	4	4	4	4	4	4	4	4	4	5	5	5	5	5	5	5	5	5	3	3	5	4	4	4	4	3	4	3	5	5	5	5	5
2	1	3	5	3	3	4	4	4	3	4	4	3	4	3	4	3	4	3	4	4	3	4	3	4	4	4	3	4	3	4	3	4	4	3	4	3	4	3	4	4	4	3	4	4	4	3	4	3	4
2	1	1	4	2	4	3	3	3	3	3	3	3	3	3	5	5	4	3	3	3	3	3	3	3	3	3	3	3	3	3	3	3	3	3	3	3	3	3	3	3	3	3	3	3	3	3	3	3	3
2	1	2	4	2	3	3	3	3	2	2	2	2	2	3	3	2	3	2	3	1	1	4	3	1	1	4	5	4	4	1	4	1	4	3	3	2	1	5	3	4	3	2	2	3	3	4	2	4	2
2	3	6	4	1	4	4	3	4	3	4	3	3	3	3	3	3	3	3	3	3	4	4	2	2	2	2	2	2	2	4	3	3	3	3	4	2	3	3	3	3	3	2	4	3	4	3	2	3	4
2	1	3	4	2	5	4	4	5	5	2	2	2	2	2	5	5	5	5	5	5	5	5	4	5	2	2	2	2	2	5	4	4	4	4	3	5	5	4	5	4	5	5	3	5	5	5	3	5	5
2	1	4	5	2	3	3	4	4	3	3	3	3	3	3	3	3	3	3	3	4	4	4	4	4	3	3	3	3	4	4	4	5	4	4	4	4	4	4	4	4	4	4	4	4	4	4	4	4	4
2	1	2	4	1	4	3	3	4	4	3	3	3	3	3	2	4	2	2	4	1	3	4	3	3	2	2	2	2	2	4	3	4	4	3	3	3	4	3	3	4	4	3	1	3	4	4	4	4	4
2	1	1	4	2	4	3	3	4	4	3	4	3	4	4	4	3	3	3	3	4	4	4	4	4	3	3	4	3	4	3	4	4	4	4	3	4	4	3	4	3	4	4	3	4	3	4	3	4	4
1	1	1	4	2	4	3	3	3	4	3	3	3	3	3	3	3	3	3	3	4	4	4	4	4	2	2	2	2	2	3	3	3	3	3	3	3	3	3	3	3	3	3	3	3	3	3	3	3	3
2	3	4	5	2	4	4	4	4	4	2	3	2	3	2	2	4	4	3	4	2	2	4	4	4	2	3	2	3	2	3	3	3	3	2	2	3	3	4	2	3	3	3	4	2	2	3	3	3	2
2	2	3	4	1	3	3	3	3	3	2	2	2	2	2	2	2	2	2	2	3	3	3	3	3	3	3	3	3	3	4	4	4	4	4	4	4	4	4	4	4	4	4	4	4	4	4	4	4	4
2	1	1	4	1	3	3	3	3	5	3	3	3	3	2	1	1	1	1	1	1	3	5	5	5	5	1	1	1	1	5	5	5	5	5	5	5	5	5	5	5	5	5	5	5	5	5	5	5	5
2	1	3	4	1	2	3	3	2	1	1	1	1	1	1	1	3	1	1	2	1	3	3	3	3	3	3	3	3	3	3	3	3	3	3	3	3	3	3	3	3	3	3	3	3	3	3	3	3	3
2	1	2	4	2	4	3	4	4	4	4	4	4	4	4	4	4	3	3	4	3	3	3	3	3	4	4	4	4	4	4	4	4	4	4	4	4	4	4	4	4	4	4	4	4	4	4	4	4	4
2	2	3	4	1	3	3	3	4	3	3	3	3	2	3	3	3	3	4	3	3	3	4	3	4	3	3	3	2	3	4	4	3	4	3	4	4	4	4	3	4	4	3	3	3	4	4	4	4	4
2	1	2	4	1	1	1	2	2	2	1	1	3	2	2	1	2	2	3	1	1	2	3	3	1	1	1	2	1	1	1	3	1	1	1	1	2	1	1	1	1	2	1	1	1	2	1	1	1	1
2	2	2	5	1	3	2	2	3	3	2	2	2	2	2	3	3	3	3	3	4	4	4	4	4	3	3	3	2	2	3	3	3	3	3	3	3	3	4	3	3	3	3	3	3	3	3	3	3	3
2	3	3	4	1	4	4	4	4	4	4	3	3	3	4	3	5	3	2	4	4	4	4	3	4	2	3	3	3	3	3	2	2	2	3	3	2	4	2	2	3	3	3	4	2	3	3	3	3	3
2	2	3	4	2	2	2	2	2	2	2	2	2	2	2	3	3	3	3	3	3	3	3	3	3	3	3	3	3	2	3	3	3	3	3	3	2	3	2	2	3	3	3	3	3	3	3	3	3	3
2	3	6	5	1	3	3	3	3	3	2	2	2	2	2	1	1	1	2	2	1	2	2	2	2	2	2	3	2	2	2	2	2	2	2	2	2	2	2	2	1	1	1	1	2	2	2	2	2	2
2	2	4	4	1	4	4	4	4	4	3	3	3	3	3	4	4	3	4	3	4	4	4	4	4	4	4	4	4	4	4	4	4	4	4	4	3	4	4	4	4	4	4	4	4	4	3	4	4	4
1	3	6	5	1	3	2	3	2	3	2	3	2	3	2	3	3	3	3	3	3	3	3	3	3	2	2	2	3	2	2	3	3	2	2	2	2	2	2	2	3	3	2	2	2	3	3	3	3	3
2	3	3	3	1	5	5	5	5	5	5	5	5	5	5	5	5	5	5	5	5	5	5	5	5	5	5	5	5	5	5	5	5	5	5	5	5	5	5	5	5	5	5	5	5	5	5	5	5	5
2	3	1	1	1	4	3	3	3	3	3	3	3	3	3	3	3	3	3	3	4	3	4	3	3	3	3	3	3	3	3	3	3	3	3	3	3	3	3	3	3	3	3	3	3	3	3	3	3	3
2	5	4	2	4	3	2	2	2	4	2	2	2	2	2	2	3	3	2	2	2	2	3	3	3	2	2	2	2	2	2	4	4	4	3	2	1	2	2	2	2	2	2	2	2	2	2	2	2	2
2	3	4	4	3	3	3	3	4	4	3	3	2	2	2	3	5	3	4	4	3	4	4	3	2	3	2	2	2	2	4	3	3	3	3	2	2	3	2	2	2	2	2	2	2	3	3	4	3	3
2	4	3	3	1	3	1	1	1	3	1	3	3	3	1	2	3	3	3	3	3	4	3	3	1	1	1	1	1	1	1	1	3	2	1	1	1	1	1	1	1	1	3	2	1	2	3	3	3	3
2	4	3	3	1	3	4	3	4	4	5	4	5	4	5	3	3	4	4	4	5	5	4	5	4	4	4	3	2	4	4	5	5	4	5	5	4	5	4	4	5	5	4	5	5	4	4	5	4	5
2	3	4	6	1	3	3	2	2	2	3	3	2	2	2	2	2	2	2	2	3	3	3	3	3	3	3	3	3	3	3	2	4	3	2	3	3	3	2	3	3	3	3	3	2	4	3	2	3	3
2	4	4	1	1	4	3	3	3	4	3	3	3	3	3	3	3	3	3	3	4	4	4	4	3	1	1	1	1	1	3	3	3	3	3	3	3	3	3	3	3	3	3	3	3	3	3	3	3	3
2	4	1	1	1	4	3	4	4	4	3	3	3	3	3	3	4	3	5	3	3	3	4	3	3	3	3	4	3	4	3	3	3	3	3	4	5	4	5	4	4	5	4	5	4	4	4	5	4	4
2	4	4	3	1	1	2	2	3	4	1	1	1	1	1	2	2	2	2	2	2	2	2	2	2	2	2	2	2	2	2	2	3	3	2	5	5	5	4	1	3	3	3	4	3	5	5	5	2	2
2	4	1	4	1	5	5	5	5	5	5	5	5	5	5	5	5	5	5	5	5	5	5	5	5	5	5	5	5	5	5	5	5	5	5	5	5	5	5	5	5	5	5	5	5	5	5	5	5	5
2	3	1	3	1	4	3	3	3	3	3	3	3	3	3	3	3	3	3	3	4	4	4	4	4	4	4	4	4	3	3	3	3	3	3	2	3	3	3	2	4	4	4	4	4	4	3	4	4	4
2	3	3	4	1	3	3	3	3	5	3	3	3	3	3	3	3	3	3	4	2	3	3	2	3	3	2	2	2	2	3	3	3	3	3	2	3	4	4	3	4	4	4	4	3	3	3	3	3	3
1	3	4	5	2	5	5	5	5	5	5	5	4	4	4	4	4	4	4	4	4	4	5	4	4	4	5	5	4	5	5	4	4	4	5	4	4	4	4	5	4	4	4	4	5	5	4	5	5	4
2	2	1	4	1	3	4	4	4	4	4	4	4	4	4	4	4	4	4	4	4	4	4	4	4	3	4	3	3	4	4	3	4	4	3	3	4	3	3	4	4	3	4	4	3	4	3	3	4	4
1	3	4	4	1	5	5	5	5	5	5	5	5	5	5	5	5	5	5	5	5	5	5	5	5	5	5	5	5	5	5	5	5	5	5	5	5	5	5	5	5	5	5	5	5	5	5	5	5	5
2	5	5	4	3	5	2	2	5	5	2	2	3	3	3	4	3	3	2	5	3	5	5	3	4	4	1	1	1	1	3	3	4	4	3	1	1	1	1	1	4	4	4	4	4	4	4	4	4	4
2	3	1	5	1	5	5	4	3	5	4	3	4	5	5	4	5	4	3	4	5	5	5	5	5	5	5	3	3	5	4	5	5	4	5	5	4	4	5	5	4	4	4	5	4	4	2	1	1	5
2	3	3	4	4	4	4	4	5	5	4	4	4	4	4	4	4	4	4	4	4	4	5	4	5	4	4	4	4	3	4	4	4	5	5	4	3	5	5	4	4	4	4	4	4	4	4	4	4	4
2	1	7	5	3	3	4	2	3	3	5	5	4	4	4	4	4	4	4	4	4	4	4	4	4	2	2	2	2	2	2	3	1	2	2	1	2	2	3	2	1	2	2	3	3	2	2	3	3	2
2	2	4	4	1	4	5	4	4	4	4	4	4	4	4	3	4	3	3	3	2	3	3	3	2	2	1	1	1	1	1	2	2	2	3	2	3	2	1	1	1	1	1	2	2	2	2	1	1	1
2	1	1	3	2	3	3	3	3	3	2	2	2	2	2	3	3	3	3	3	4	4	4	4	4	2	2	2	2	2	3	3	3	3	3	2	2	2	2	2	2	2	2	2	2	2	2	2	3	3
2	2	3	4	3	5	5	5	5	5	5	5	5	5	5	5	5	5	5	5	5	5	5	5	5	3	3	3	3	3	3	3	3	3	3	3	3	3	3	3	3	3	3	3	3	3	3	3	3	3
2	2	3	3	2	1	3	3	3	2	2	3	2	3	2	5	4	4	5	5	3	2	3	3	3	2	1	1	1	1	3	3	3	3	3	2	2	3	2	2	3	3	3	3	3	3	3	3	3	3
1	2	4	4	1	1	1	1	2	2	1	2	2	2	2	1	1	1	1	1	1	1	1	1	1	1	1	1	1	1	1	1	1	1	1	1	1	1	1	1	1	1	1	1	1	1	1	1	1	1
1	2	3	4	1	3	2	2	2	2	3	2	2	2	2	3	2	2	2	3	3	3	3	3	3	3	2	3	2	2	3	3	3	3	3	3	3	3	3	3	3	3	3	3	3	3	3	3	3	3
2	2	3	4	1	4	3	4	4	3	3	3	4	4	3	4	2	4	4	5	5	5	4	4	5	4	5	5	4	5	4	4	5	5	4	4	5	5	5	5	5	3	4	4	5	4	3	3	4	4
1	2	4	4	1	3	3	3	3	3	3	3	3	3	3	3	3	3	3	3	3	3	3	3	3	3	3	3	3	3	3	3	3	3	3	3	3	3	3	3	3	3	3	3	3	3	3	3	3	3
2	3	1	3	3	4	4	4	4	4	3	3	3	3	3	5	4	3	4	4	4	4	4	4	4	3	3	3	3	3	4	4	4	4	4	5	3	4	5	5	3	3	3	3	3	3	3	3	3	3
2	3	1	4	1	4	4	4	4	4	3	3	3	3	3	3	3	3	3	3	4	3	3	3	3	2	2	2	2	2	2	2	2	2	2	2	2	2	2	3	2	2	2	2	2	3	3	4	3	3
2	3	1	3	2	2	4	2	2	2	4	4	4	4	4	4	5	4	4	4	5	4	2	5	2	2	2	5	2	1	4	3	3	4	4	4	3	3	3	3	4	4	3	3	3	4	3	2	4	2
2	4	6	5	1	2	2	2	2	2	2	2	2	2	2	2	2	1	2	1	2	2	1	2	2	4	4	4	4	4	4	4	2	4	4	4	4	4	4	4	4	4	4	2	4	4	4	4	4	4
1	1	2	4	1	2	2	2	2	2	3	2	2	2	2	3	1	2	1	2	4	4	4	2	3	3	2	2	2	2	3	3	2	2	3	2	2	3	2	2	2	2	2	2	1	2	2	2	2	2
1	2	3	4	1	5	5	5	5	5	4	4	4	4	4	3	3	3	3	3	4	4	4	4	4	5	5	5	5	5	5	5	5	5	5	4	4	4	4	4	4	4	4	4	4	3	3	3	3	3
2	2	1	4	1	2	2	2	2	2	1	5	5	5	5	5	1	1	1	2	2	4	3	3	5	4	4	4	4	4	3	3	5	4	4	3	4	4	4	4	4	3	3	4	4	4	4	4	4	4
1	1	2	4	1	3	3	3	3	3	3	3	3	3	3	3	3	3	3	3	4	4	4	4	4	4	4	4	4	4	3	3	3	3	3	3	3	3	3	3	3	3	3	3	3	3	3	3	3	3
1	2	7	4	4	1	2	1	2	1	1	1	1	2	1	1	1	2	1	1	1	2	1	1	1	1	2	1	1	1	1	1	2	1	1	1	1	2	2	2	1	1	2	3	3	1	2	1	3	4
1	1	2	4	1	4	4	4	4	4	5	5	5	5	5	5	5	5	5	5	5	5	5	5	5	5	5	5	5	5	5	5	5	5	5	5	5	5	5	5	5	5	5	5	5	5	5	5	5	5
2	2	2	4	3	1	1	1	1	1	2	2	2	2	2	2	2	2	2	2	2	2	2	2	2	2	2	2	2	2	2	2	2	2	2	3	3	3	3	3	3	3	3	3	3	3	3	3	3	3
1	2	2	4	3	3	3	3	3	3	3	3	3	3	3	2	2	2	2	2	2	4	2	2	2	2	2	2	2	2	2	3	3	2	2	2	2	2	2	2	2	2	2	2	2	2	2	2	2	2
1	4	7	5	3	2	2	2	2	2	2	2	2	2	2	2	2	2	2	2	2	2	2	2	2	2	2	2	2	2	2	2	2	2	2	2	2	2	2	2	2	2	2	2	2	2	2	2	2	2
1	1	2	4	1	3	3	3	3	3	4	3	3	2	2	2	2	2	2	2	2	2	3	3	2	2	2	2	2	2	3	3	3	3	3	2	2	3	2	2	2	2	2	3	3	2	3	3	3	3
2	1	2	4	1	3	3	3	3	3	3	3	3	3	3	2	2	2	2	4	3	4	4	4	4	2	2	2	2	2	2	2	2	2	2	3	4	3	3	3	3	3	3	3	3	3	3	3	3	3
2	1	2	4	1	5	5	5	5	5	5	5	5	5	5	4	4	4	4	4	4	4	5	4	4	5	5	5	5	5	5	5	5	5	5	5	5	5	5	5	5	5	5	5	5	5	5	5	5	5
1	1	2	4	1	5	5	5	5	5	5	5	5	5	5	5	5	5	5	5	5	5	5	5	5	5	5	5	5	5	5	5	5	5	5	5	5	5	5	5	5	5	5	5	5	5	5	5	5	5
2	1	2	1	1	3	5	5	5	4	5	5	5	5	5	5	5	5	5	5	5	4	4	5	5	3	4	4	4	4	5	5	5	5	5	5	5	5	5	5	5	5	5	5	5	5	5	5	5	5
2	1	1	4	1	3	3	3	3	3	3	3	3	3	3	3	3	3	3	3	3	3	2	2	2	4	4	4	4	4	4	4	4	4	4	4	4	4	4	4	4	4	4	4	4	4	4	4	4	4
2	1	1	4	1	1	1	1	2	2	3	2	1	3	3	3	2	3	3	2	3	2	3	3	3	2	2	3	3	2	3	3	2	3	2	3	2	2	3	3	3	2	3	2	2	3	2	2	2	3
2	1	2	4	1	5	5	5	5	5	5	5	5	5	5	5	5	5	5	5	5	5	5	5	5	5	5	5	5	5	5	5	5	5	5	5	5	5	5	5	5	5	5	5	5	5	5	5	5	5
1	1	2	4	1	4	3	4	4	5	2	3	3	2	2	4	2	2	2	3	4	3	4	4	4	3	3	3	3	3	3	3	3	3	3	3	3	4	3	3	3	3	3	3	3	2	3	3	3	3
2	1	2	4	1	3	3	3	3	3	3	3	3	3	3	3	3	3	3	3	3	3	3	3	3	3	3	3	3	3	3	3	3	3	3	3	3	3	3	3	3	3	3	3	3	3	3	3	3	3
2	2	1	3	1	3	2	2	2	2	4	4	4	4	3	4	4	2	2	2	2	2	2	2	2	2	2	2	2	2	3	3	3	3	3	3	3	3	3	3	3	3	3	3	3	4	4	4	3	3
2	3	1	3	1	3	3	3	3	3	3	3	3	3	3	4	4	4	3	5	4	3	4	4	3	3	3	3	3	3	3	3	3	3	3	3	3	3	3	4	3	3	3	3	3	3	3	3	3	3
2	1	2	4	1	3	3	3	3	3	3	3	3	3	3	3	3	3	3	3	3	3	3	3	3	3	3	3	3	3	3	3	3	3	3	3	3	3	3	3	3	3	3	3	3	3	3	3	3	3
2	2	2	4	1	3	3	3	4	3	3	3	3	3	3	2	4	4	3	4	3	3	3	3	3	3	3	3	3	3	3	3	3	3	3	3	3	3	3	3	3	3	3	3	3	3	3	3	3	3
2	3	3	3	3	3	3	2	2	2	1	1	1	1	1	1	1	1	1	1	2	2	2	2	2	2	2	2	2	2	2	2	2	2	2	2	2	2	2	2	2	2	2	2	2	2	2	2	2	2
2	3	4	4	1	4	3	3	3	3	3	3	3	3	3	3	3	3	3	3	3	3	4	3	3	3	3	3	3	3	3	3	3	3	3	3	3	3	3	3	3	3	3	3	3	3	3	3	3	3
2	3	3	3	2	5	5	5	5	5	5	5	5	5	5	5	5	5	5	5	5	5	5	5	5	5	5	5	5	5	5	5	5	5	5	5	5	5	5	5	5	5	5	5	5	5	5	5	5	5
1	3	3	3	1	3	3	3	3	3	1	1	2	2	2	3	3	3	3	3	1	3	3	3	3	4	2	4	4	4	4	4	4	4	4	4	3	4	3	3	4	4	4	4	4	4	4	4	4	4
2	3	3	3	2	4	4	4	4	4	3	3	3	3	3	2	2	2	2	2	4	4	4	4	4	4	1	1	1	1	3	3	3	3	3	3	3	3	3	3	3	3	3	3	3	3	3	3	3	3
1	4	4	4	2	3	3	3	3	3	2	3	2	3	2	2	3	2	3	3	3	3	4	3	3	3	3	3	3	3	3	3	3	3	3	3	3	3	3	3	3	3	3	3	3	3	3	3	3	3
2	2	3	3	3	4	3	3	3	3	3	3	2	3	2	2	4	3	4	3	4	4	4	3	3	3	3	3	3	3	3	3	3	3	3	3	3	3	3	3	4	4	3	4	4	4	4	4	3	3
1	1	2	4	1	1	1	1	1	1	2	2	2	2	2	2	2	2	2	2	2	2	2	3	3	3	3	1	1	3	3	3	3	3	3	3	3	3	3	3	3	3	3	3	3	3	3	3	3	3
2	1	2	4	1	2	2	2	2	2	3	3	2	3	2	4	4	4	4	3	5	5	5	5	5	5	2	2	2	2	4	4	4	4	2	4	3	5	3	2	5	5	5	5	3	4	3	4	4	3
2	3	3	3	1	3	2	2	2	3	2	2	2	2	2	2	2	2	2	2	4	3	3	3	4	4	3	3	3	3	3	3	3	3	3	3	3	3	3	3	3	3	3	3	3	3	3	3	3	3
2	1	2	3	1	2	2	2	4	3	1	2	3	2	2	2	4	2	3	1	1	1	2	2	2	3	2	1	2	3	2	2	3	2	2	2	3	3	2	1	2	2	1	2	1	1	1	2	2	1
1	1	2	3	1	2	2	2	2	2	2	2	2	2	2	2	2	2	2	2	2	2	2	2	2	2	2	2	2	2	2	2	2	2	2	2	3	2	2	2	2	2	2	2	2	2	2	2	2	2
2	2	1	3	1	1	3	1	2	1	2	1	2	1	2	1	2	1	2	2	1	2	1	2	1	2	1	2	2	1	2	1	2	1	1	2	2	1	1	1	1	2	1	2	2	1	2	2	1	2
2	2	1	3	1	5	5	5	5	5	5	5	5	5	5	5	5	5	5	5	5	5	5	5	5	5	5	5	5	5	5	5	5	5	5	5	5	5	5	5	5	5	5	5	5	5	5	5	5	5
2	1	2	3	1	1	1	1	1	1	3	3	1	3	2	1	1	3	2	2	1	3	3	3	3	1	2	2	2	2	1	2	2	3	2	1	3	2	2	3	1	3	3	2	3	1	2	2	3	3
2	2	1	3	1	3	3	2	3	3	3	3	3	3	3	3	3	3	3	3	3	3	3	3	3	3	4	4	3	3	3	3	2	3	3	3	3	3	3	3	3	3	3	2	3	2	2	3	3	3
1	1	2	3	1	2	2	2	2	2	2	2	2	2	2	2	2	2	2	2	2	2	2	2	2	2	3	2	3	2	2	3	2	3	2	2	3	2	3	2	2	1	2	3	4	1	2	3	4	5
2	2	2	3	1	2	2	3	3	2	2	2	2	2	1	2	2	2	3	3	3	3	2	3	1	1	2	1	2	1	2	1	2	1	2	2	2	2	2	2	2	1	2	2	1	2	1	2	2	2
2	2	2	3	1	5	3	4	4	4	5	3	3	3	3	3	3	3	3	3	4	4	4	4	3	3	3	3	4	4	4	3	4	4	3	4	4	5	4	4	4	4	3	4	5	5	4	5	4	4
2	2	2	3	1	2	2	2	2	2	2	2	2	2	2	2	2	2	2	2	2	2	2	2	2	2	2	1	1	1	1	1	1	1	1	1	1	1	1	1	1	1	1	1	1	1	1	1	1	1
2	1	2	3	1	3	3	2	2	3	2	2	3	3	2	3	3	2	3	2	3	3	2	2	3	2	2	2	3	2	2	1	3	1	1	3	4	1	2	2	1	3	1	2	3	3	2	4	3	1
2	2	2	3	1	3	3	3	3	3	3	3	3	3	3	3	3	3	3	3	4	4	4	3	3	3	3	3	3	3	3	3	3	3	3	3	3	3	3	3	3	3	3	3	3	3	3	3	3	3
2	1	2	3	1	3	3	3	3	3	3	3	3	3	3	3	3	3	3	3	3	3	3	3	3	3	3	3	3	3	3	3	3	3	3	3	3	3	3	3	3	3	3	3	3	3	3	3	3	3
2	1	2	3	1	3	3	3	3	3	3	3	3	3	3	4	4	4	4	4	5	5	5	5	5	4	4	4	4	4	4	4	4	4	4	4	4	4	4	4	4	4	3	3	3	3	3	3	3	3
1	1	2	6	4	1	3	3	2	3	3	3	3	3	3	3	3	3	3	3	3	3	3	3	3	3	3	3	3	3	3	3	3	3	3	3	3	3	3	3	3	3	3	3	3	3	3	3	3	3
2	1	2	3	1	3	3	3	3	3	2	2	2	2	2	2	2	2	2	2	2	2	2	2	2	2	2	2	2	2	2	2	2	2	2	2	2	2	2	2	2	2	2	2	2	3	3	3	3	3
1	1	2	3	3	4	4	3	3	4	3	3	3	3	3	3	3	3	3	3	3	3	3	3	3	3	3	3	3	3	3	3	3	3	3	3	3	3	3	3	3	3	3	3	3	3	3	3	3	3
2	1	2	3	3	5	5	5	5	5	5	5	5	5	5	5	5	5	5	5	5	5	5	5	5	5	5	5	5	5	5	5	5	5	5	5	5	5	5	5	5	5	5	5	5	5	5	5	5	5
2	1	2	3	1	3	3	3	3	3	3	3	3	3	3	3	3	3	3	3	3	3	3	3	3	3	3	3	3	3	3	3	3	3	3	3	3	3	3	3	3	3	3	3	3	3	3	3	3	3
1	1	2	4	1	3	3	3	2	3	3	3	3	3	3	3	3	3	3	3	3	3	3	3	3	3	3	3	3	3	3	3	3	3	3	3	3	3	3	3	3	3	3	3	3	3	3	3	3	3
2	1	2	3	1	3	3	3	3	3	3	3	3	3	3	3	3	3	3	3	3	3	3	3	3	3	3	3	3	3	3	3	3	3	3	3	3	3	3	3	3	3	3	3	3	3	3	3	3	3
1	1	2	4	1	1	1	1	1	1	1	1	1	1	1	1	1	1	1	1	1	1	1	1	1	1	1	1	1	1	1	1	1	1	1	1	1	1	1	1	1	1	1	1	1	1	1	1	1	1
1	2	2	4	1	4	4	4	4	4	4	4	4	4	4	4	4	4	4	4	4	4	4	4	4	4	4	4	4	4	4	4	4	4	4	4	4	4	4	4	4	4	4	4	4	4	4	4	4	4
1	2	2	4	1	2	1	2	1	1	1	1	2	2	1	2	4	3	1	1	1	1	1	1	1	1	3	1	3	4	2	2	2	2	2	1	1	1	1	1	1	2	4	3	2	1	2	3	4	5
1	2	7	6	2	3	3	3	3	3	2	2	2	2	2	2	2	2	3	3	3	3	3	3	3	2	2	2	2	2	2	2	2	2	2	3	3	3	3	3	3	3	3	3	3	3	3	3	3	3
1	1	2	3	1	3	3	4	3	4	3	2	3	3	2	3	4	3	4	4	3	3	4	3	4	3	3	3	4	4	4	3	3	3	3	3	3	3	3	3	3	3	3	3	3	4	4	4	4	4
1	2	2	4	1	3	3	3	3	3	3	3	3	3	3	3	3	3	3	3	3	3	3	3	3	1	1	1	1	1	1	1	1	1	1	1	1	1	1	1	1	1	1	1	1	1	1	1	1	1
2	1	2	3	1	4	3	3	4	4	3	3	3	3	3	3	4	3	3	3	3	3	3	3	3	3	3	3	3	3	3	3	3	3	3	3	3	3	3	3	3	3	3	3	3	3	3	3	3	3
1	1	2	4	1	3	3	3	3	3	3	3	3	3	3	3	3	3	3	3	3	3	3	3	3	3	3	3	3	3	3	3	3	3	3	3	3	3	3	3	3	3	3	3	3	3	3	3	3	3
2	1	2	4	1	3	3	3	3	3	4	3	3	3	3	4	4	3	3	3	3	3	3	3	3	3	3	3	3	3	3	3	3	3	3	3	3	3	3	3	3	3	3	3	3	3	3	3	3	3
2	1	2	6	3	3	2	3	3	3	1	2	2	1	1	1	1	3	3	3	3	3	3	3	3	1	2	1	2	1	3	3	3	3	3	3	3	3	3	3	3	3	3	3	3	3	3	3	3	3
2	1	2	3	1	4	3	3	3	3	3	3	3	3	3	3	3	3	3	3	3	3	3	3	3	3	3	3	3	3	3	3	3	3	3	3	3	3	3	3	3	3	3	3	3	3	3	3	3	3
2	1	2	4	1	3	3	3	3	3	3	3	3	3	3	3	3	3	3	3	3	3	3	3	3	3	3	3	3	3	3	3	3	3	3	3	3	3	3	3	3	3	3	3	3	3	3	3	3	3
1	1	3	3	1	3	2	2	3	4	3	3	4	3	2	2	2	3	2	4	1	4	3	3	2	2	2	2	2	2	1	2	4	3	2	1	3	4	3	3	2	4	3	3	2	2	4	3	2	2
2	1	3	3	3	3	3	3	3	3	3	3	3	3	3	3	3	3	3	3	3	3	3	3	3	3	3	3	3	3	3	3	3	3	3	3	3	3	3	3	3	3	3	3	3	3	3	3	3	3
2	2	3	3	3	3	3	3	3	3	3	2	2	3	2	2	2	2	2	2	4	4	4	2	3	3	4	4	3	3	3	3	3	3	3	3	3	3	3	3	3	3	3	3	3	3	3	3	3	3
2	2	3	3	3	3	3	3	4	4	3	3	3	3	3	3	3	3	3	3	4	4	4	4	3	3	3	3	3	3	3	3	3	3	3	3	3	3	3	3	3	3	3	3	3	3	3	3	3	3
2	2	3	3	3	1	4	3	3	2	3	3	3	2	2	3	3	3	3	3	3	3	3	3	3	3	3	3	3	3	3	3	3	3	3	3	3	3	3	3	3	3	3	3	3	2	2	2	2	2
2	1	3	3	1	1	2	2	2	2	3	3	3	3	3	1	3	3	3	3	1	1	1	1	1	1	2	1	2	2	2	2	2	2	2	1	2	1	2	2	1	1	1	1	1	1	1	1	1	1
2	1	1	3	1	3	2	3	3	4	3	3	3	3	3	3	2	2	2	3	4	4	4	2	4	3	3	3	3	3	3	5	5	3	4	3	3	3	4	4	3	3	3	3	4	4	3	3	3	3
2	2	2	3	2	5	3	3	4	5	3	3	4	4	4	4	5	2	3	3	4	4	4	4	4	3	2	3	3	3	5	5	5	5	5	5	4	4	4	3	4	4	4	4	4	5	5	5	5	5
1	2	2	3	1	3	3	3	3	3	2	2	2	2	2	2	2	2	2	2	2	2	2	2	2	3	3	3	3	3	3	3	3	3	3	2	2	2	2	2	2	2	2	2	2	2	2	2	2	2
1	1	2	3	1	3	3	3	3	3	3	3	3	3	3	3	3	3	3	3	3	3	3	3	3	3	3	3	3	3	3	3	3	3	3	3	3	3	3	3	3	3	3	3	3	3	3	3	3	3
2	2	2	3	1	3	3	3	3	3	3	3	3	3	3	3	3	3	3	3	3	3	3	3	3	3	3	3	3	3	5	5	5	5	5	4	4	4	4	4	3	3	4	4	3	3	4	4	3	3
1	1	2	6	2	2	2	2	2	2	2	2	2	2	2	2	2	2	2	2	2	2	2	2	2	2	2	2	2	2	2	2	2	2	2	2	2	2	2	2	2	2	2	2	2	2	2	2	2	2
2	2	1	3	1	3	3	3	3	3	3	3	3	3	3	3	3	3	3	3	3	3	3	3	3	3	3	3	3	3	3	3	3	3	3	3	3	3	3	3	3	3	3	3	3	3	3	3	3	3
2	2	2	3	1	2	3	2	3	3	2	3	2	3	3	3	3	3	3	2	3	2	3	2	4	3	3	3	2	2	3	2	3	2	3	2	3	2	2	2	2	3	2	2	2	2	3	2	3	3
1	1	2	3	1	4	4	4	4	4	3	3	3	3	3	3	3	3	3	3	4	4	4	4	4	2	2	3	2	2	3	3	3	3	3	2	4	4	3	3	2	2	3	2	2	4	3	4	2	2
2	1	2	3	1	4	3	3	3	3	4	4	4	4	4	3	4	4	4	4	4	4	4	2	3	2	3	3	3	3	3	3	3	3	3	2	4	2	2	2	2	2	3	3	3	3	2	2	3	3
1	1	2	3	1	4	4	4	3	3	4	3	3	3	4	4	3	3	4	3	3	4	2	3	4	3	4	3	3	3	3	4	3	3	3	3	4	3	3	3	3	4	3	3	3	4	3	3	3	3
2	1	2	3	1	4	4	3	3	3	4	3	4	4	3	3	4	3	4	4	3	4	3	3	3	2	2	2	2	1	4	4	3	3	3	4	4	3	3	3	4	3	4	3	3	4	4	3	3	3
2	1	2	3	1	4	2	3	3	3	3	4	4	3	3	3	3	2	2	3	3	4	3	2	3	3	4	3	2	1	4	3	2	3	3	3	4	3	3	4	4	2	3	3	2	4	3	4	4	3
2	1	2	3	1	4	4	3	4	3	4	3	3	2	2	4	3	4	4	3	3	4	4	3	3	3	3	3	4	1	4	3	3	3	4	4	3	4	4	3	4	3	3	4	3	4	4	3	3	4
2	1	2	3	1	4	4	3	3	4	4	3	3	2	2	2	2	2	4	4	4	4	3	3	3	3	3	3	2	1	3	3	4	4	3	4	3	3	3	4	4	3	3	3	3	4	3	3	4	4
1	1	2	3	1	4	3	3	2	4	3	3	3	3	3	3	2	2	4	4	3	2	3	3	3	2	2	2	1	1	3	2	3	3	3	3	2	3	3	2	3	2	2	3	2	4	2	3	3	3
2	1	2	3	1	4	2	2	1	2	3	2	4	1	2	3	3	3	5	5	4	3	2	4	3	4	3	2	3	3	4	3	3	4	4	4	4	4	4	2	4	3	3	2	2	3	3	3	2	2
2	1	2	3	1	4	3	3	3	3	2	3	3	2	2	3	2	3	2	3	3	2	2	2	1	3	3	2	1	1	2	2	3	3	2	3	2	3	2	2	2	3	2	2	2	2	2	2	2	2
2	1	2	3	1	3	3	2	3	3	2	3	2	3	2	3	2	2	3	2	3	2	3	2	2	2	3	3	2	2	2	2	2	2	3	3	2	3	2	2	3	2	2	2	2	3	2	2	2	2
2	1	4	3	3	3	2	4	3	2	3	2	3	3	2	3	2	3	2	3	3	2	3	3	2	3	2	3	2	1	3	2	2	2	2	2	2	2	3	3	2	2	2	2	2	2	3	2	2	2
1	1	2	3	3	2	2	3	2	2	3	2	3	2	3	3	2	3	2	2	2	3	2	3	2	2	3	3	2	1	3	2	2	2	2	3	2	2	2	2	3	2	2	3	3	2	2	3	3	2
1	1	2	3	1	3	3	3	3	3	2	2	3	2	2	3	3	2	2	3	3	2	3	3	3	3	3	2	2	2	2	3	3	3	3	3	3	3	3	4	3	3	3	2	1	3	3	2	2	2
2	2	1	3	3	3	2	2	3	3	3	2	2	2	2	3	2	2	2	3	2	3	2	2	3	2	2	2	1	1	2	3	3	3	2	3	2	3	2	2	2	3	2	2	1	3	2	2	3	2
2	2	3	3	3	4	2	2	3	2	3	2	2	3	2	3	2	3	3	2	3	2	2	3	2	3	3	3	1	1	3	2	2	3	2	2	2	2	3	2	3	3	1	3	3	2	3	3	2	2
2	2	2	3	1	4	3	2	2	3	3	4	3	2	2	3	2	4	2	3	4	3	2	2	4	2	3	2	1	1	3	2	2	4	2	3	3	2	3	3	3	3	2	2	1	3	2	3	2	3
2	2	3	3	3	3	2	3	3	2	3	2	3	2	2	3	2	2	2	4	3	2	2	3	2	3	2	3	3	3	2	2	3	2	3	3	2	3	2	2	3	2	3	3	1	3	4	2	2	4
2	1	2	3	1	3	2	3	2	3	3	2	3	3	2	3	2	3	2	2	3	3	2	3	2	2	3	2	3	2	3	2	3	2	3	2	3	3	2	3	3	2	3	2	1	3	2	2	2	2
2	1	2	3	4	3	3	3	3	3	3	3	3	3	3	3	3	3	3	3	3	4	4	4	3	3	2	2	1	1	3	2	3	2	3	3	2	3	2	3	3	2	3	2	3	3	2	3	4	2
2	1	2	3	4	3	2	3	4	4	3	3	3	3	3	3	2	3	3	4	4	3	4	3	3	2	2	1	1	1	3	2	3	2	3	2	2	3	2	3	3	2	3	2	3	2	3	2	3	2
2	1	7	3	3	3	2	3	2	3	3	2	3	3	2	2	2	2	4	4	2	3	3	2	3	2	3	3	2	3	3	2	3	3	2	3	2	2	2	2	3	2	3	3	2	3	2	3	2	2
2	1	2	3	1	5	5	5	5	5	5	4	4	4	4	4	4	4	4	4	5	4	5	4	5	5	4	5	5	5	4	4	5	5	5	5	4	4	4	4	4	5	4	4	5	4	5	5	4	5
2	1	2	3	2	3	3	3	3	3	3	3	3	3	3	3	3	3	3	3	3	3	3	3	3	3	3	3	3	3	3	3	3	3	3	3	3	3	3	3	3	3	3	3	3	3	3	3	3	3
2	2	7	3	1	2	2	2	2	2	2	2	2	1	2	2	2	2	2	2	5	2	2	2	2	2	2	2	2	2	2	2	2	2	2	2	2	2	2	3	2	2	2	2	2	2	2	2	2	2
2	2	2	3	1	3	3	3	3	3	5	5	5	5	5	5	5	5	5	5	5	5	5	5	5	5	5	5	5	5	5	5	5	5	5	5	5	5	5	5	5	5	5	5	5	5	5	5	5	5
2	2	1	3	1	4	4	4	4	4	2	2	2	1	2	4	3	3	3	3	2	2	4	4	4	3	4	4	4	4	4	4	4	4	4	4	4	4	4	4	4	4	4	4	4	4	4	4	4	4
2	2	2	3	1	5	2	3	2	4	1	1	4	2	2	3	3	3	3	3	4	4	5	5	3	3	3	2	2	2	4	3	3	3	2	3	5	3	3	3	1	2	1	1	1	3	3	3	3	3
1	2	1	3	1	5	2	5	4	5	4	3	2	1	3	4	5	5	5	5	4	2	3	3	2	4	4	3	3	3	3	3	3	3	3	3	3	3	3	3	2	3	2	2	2	2	2	2	2	2
2	1	2	4	1	4	3	3	5	3	3	3	3	2	2	4	4	4	4	4	3	3	3	3	3	3	3	4	4	4	5	5	5	5	5	4	2	4	4	4	2	2	2	2	4	5	4	5	5	5
2	1	3	3	1	5	2	3	3	5	2	1	3	2	3	4	3	3	3	3	4	4	4	4	5	2	2	2	3	2	3	3	3	3	3	3	3	3	3	3	3	4	3	3	3	3	3	3	3	3
2	1	3	4	1	5	4	3	4	3	2	3	1	3	3	3	2	2	2	2	4	4	4	4	4	3	3	3	3	3	3	4	4	4	2	5	5	5	5	5	2	2	4	2	2	2	2	2	2	2
1	4	4	5	3	5	2	3	3	4	1	2	3	3	4	4	3	3	3	3	2	2	2	2	2	1	1	1	1	1	2	2	2	2	2	5	4	5	5	5	2	3	2	2	2	2	3	2	2	2
2	2	2	3	1	5	2	3	4	5	2	1	3	3	4	4	4	4	4	4	4	4	4	5	5	3	3	3	3	3	3	3	3	3	3	2	3	2	2	2	3	5	3	3	3	4	2	4	4	4
2	2	2	3	3	5	3	3	4	5	3	2	2	2	3	3	3	3	3	3	4	4	4	5	5	5	5	5	4	5	4	4	2	2	2	3	3	3	3	3	2	2	2	2	2	3	3	3	3	3
2	1	2	3	3	3	2	3	2	4	1	2	3	3	3	4	4	4	4	4	4	4	4	3	3	3	3	3	3	3	2	2	2	2	2	2	2	2	2	2	4	3	4	4	4	2	2	2	2	2
2	1	2	3	1	4	4	4	4	5	3	1	2	2	2	3	3	3	3	3	5	5	5	3	3	3	3	3	2	3	3	3	3	3	5	3	3	3	3	3	2	1	2	2	2	1	1	1	1	1
1	1	2	3	4	5	2	3	5	4	3	2	3	3	3	4	5	5	5	5	4	4	4	2	2	4	4	4	4	4	2	2	4	4	4	4	5	4	4	4	3	2	3	4	3	2	2	2	2	2
2	3	6	5	3	4	2	4	4	5	2	3	2	2	2	4	4	4	4	4	4	4	4	2	2	3	3	3	3	3	3	2	2	2	1	3	3	3	3	3	3	3	3	3	3	2	1	2	2	2
2	1	2	4	1	5	5	3	4	4	2	1	3	1	3	3	3	3	3	3	2	2	2	2	3	3	3	3	3	3	2	3	3	3	2	5	4	5	5	5	2	3	2	2	2	1	3	1	1	1
2	1	1	3	1	3	4	5	3	5	3	3	2	2	4	4	4	4	4	4	4	4	4	4	5	2	2	2	1	2	3	4	4	4	3	3	3	3	3	3	1	2	1	2	1	2	2	2	2	2
1	1	1	2	1	4	3	3	5	4	1	4	3	2	1	4	5	5	5	5	3	3	3	3	3	5	5	5	3	5	3	3	3	3	3	2	3	2	2	2	2	2	3	2	2	2	1	2	2	2
2	1	2	4	1	4	5	4	4	5	2	2	3	1	2	3	3	3	3	3	4	4	4	4	4	1	1	1	1	1	5	5	3	3	1	3	3	3	3	3	2	4	2	2	2	2	2	2	2	2
2	1	2	4	1	4	3	3	2	5	2	3	1	2	3	4	3	3	3	3	4	4	5	4	5	3	4	4	2	4	3	3	4	4	4	5	5	5	5	5	3	3	3	5	3	3	3	3	3	3
1	1	2	4	1	5	3	3	4	5	1	2	3	1	4	4	4	4	4	4	3	3	3	5	5	2	3	3	3	3	3	3	3	3	3	3	2	3	3	3	5	5	5	5	5	2	2	2	2	2
2	1	1	3	2	4	4	5	4	5	3	1	2	2	4	3	3	3	3	3	4	4	4	4	4	3	1	1	1	1	2	2	2	2	2	4	4	4	4	4	4	4	3	3	4	4	4	4	4	4
2	1	1	2	1	3	3	3	5	5	1	3	3	1	2	4	4	4	4	4	3	3	3	3	3	3	3	3	3	3	2	3	3	3	3	3	5	3	3	3	2	4	2	2	2	2	2	2	2	2
2	1	2	3	1	4	5	5	4	5	2	2	3	1	3	4	4	4	4	4	4	4	4	4	2	5	4	4	4	4	3	2	2	2	2	4	4	4	4	4	3	3	4	3	3	2	2	2	2	2
1	1	2	4	1	5	3	3	4	2	2	3	3	2	3	3	3	3	3	3	4	4	5	5	5	3	3	3	3	3	3	3	3	3	3	2	2	2	2	2	3	5	3	3	3	3	3	3	3	3
2	5	1	1	1	4	4	5	3	5	2	2	1	3	4	4	5	5	5	5	5	5	5	3	3	3	5	5	4	5	4	4	5	5	5	3	4	3	3	3	1	2	1	2	1	5	4	5	5	5
2	3	1	4	1	4	3	5	4	5	2	2	3	2	3	4	4	4	4	4	4	4	4	4	4	4	3	3	3	3	3	3	3	3	3	2	2	2	2	2	2	2	2	2	2	2	2	2	2	2
2	5	1	2	1	5	2	3	2	3	3	3	2	2	2	3	3	3	3	3	5	5	5	5	5	3	4	4	2	4	5	2	2	2	2	3	5	3	3	3	3	3	3	3	3	2	3	2	2	2
1	2	3	3	1	5	3	3	4	5	2	2	2	4	3	4	4	4	4	4	4	4	3	3	3	5	5	5	5	5	3	3	3	3	3	2	2	2	2	2	2	2	3	2	2	4	4	4	4	4
2	1	2	4	1	5	3	3	5	5	1	2	3	2	1	4	5	5	5	5	5	5	5	5	5	3	3	3	3	3	4	4	4	4	4	3	3	3	3	3	4	4	4	4	5	2	2	2	2	2
2	1	2	4	1	4	4	4	4	3	2	3	1	3	3	5	4	4	4	4	4	4	3	2	3	2	3	3	3	3	3	3	2	2	2	4	4	4	4	4	4	4	5	3	4	3	3	3	3	3
1	2	1	4	2	3	3	3	4	5	3	1	3	1	1	3	3	3	3	3	3	3	5	4	4	3	3	3	4	3	2	2	2	2	2	5	5	5	5	5	2	2	2	2	2	2	2	2	2	2
2	1	1	2	1	4	4	4	4	5	2	2	2	2	2	3	3	3	3	3	4	5	5	5	3	4	5	5	5	5	3	3	3	3	3	5	3	5	5	5	5	5	4	5	4	2	3	2	2	2
2	2	1	3	3	5	3	3	4	4	2	4	3	3	3	4	5	5	5	5	3	3	4	4	4	3	3	3	2	3	2	2	2	2	2	4	4	4	4	4	3	3	3	3	3	2	2	2	2	2
1	2	3	4	1	5	3	3	4	5	2	3	2	2	4	3	4	4	4	4	4	4	5	5	5	5	4	4	1	4	2	2	3	3	3	3	3	3	3	3	2	2	2	2	2	3	1	3	3	3
2	4	3	2	2	4	5	5	4	5	2	2	3	3	4	4	5	5	5	5	4	4	3	3	3	3	3	3	3	3	3	3	3	3	3	2	5	2	2	2	2	2	3	4	4	2	2	2	2	2
2	1	1	2	2	3	3	4	4	5	2	5	2	2	3	4	4	4	4	4	5	5	5	5	4	3	2	2	2	2	3	3	2	2	1	3	3	3	3	3	2	2	2	2	2	3	3	3	3	3
2	2	3	3	1	5	3	4	4	4	1	2	3	4	2	3	3	3	3	3	4	4	4	4	4	3	1	1	1	1	4	2	2	2	2	4	4	4	4	4	1	1	1	1	2	2	2	2	2	2
1	1	1	3	1	5	4	4	4	5	2	3	4	3	3	4	5	5	5	5	4	3	3	3	3	4	4	4	4	4	4	4	5	5	4	4	5	4	4	4	2	2	4	2	2	5	2	5	5	5
2	2	1	3	2	5	3	3	4	3	2	2	5	3	2	4	4	4	4	4	3	3	3	3	5	3	2	2	1	2	3	3	3	3	3	3	3	3	3	3	2	2	2	2	2	2	4	2	2	2
2	3	4	4	2	5	4	4	4	5	3	1	3	1	2	3	3	3	3	3	4	4	4	4	4	3	3	3	3	3	3	3	2	2	2	5	5	5	4	5	4	4	4	4	4	2	2	2	2	3
2	3	3	3	2	5	3	4	4	3	3	2	5	1	3	4	4	4	4	4	5	5	5	5	5	5	4	4	2	4	5	3	3	3	3	3	3	3	3	3	2	2	2	2	2	5	5	5	5	3
2	1	3	4	1	5	5	5	3	2	1	1	3	2	3	3	3	3	3	3	4	4	4	4	4	3	3	3	3	3	3	3	3	3	2	2	2	2	2	2	2	2	2	2	2	2	2	2	2	2
2	2	5	4	2	5	4	4	4	4	2	2	3	2	3	4	2	2	2	2	2	2	2	2	2	2	2	2	2	2	2	2	2	2	2	2	4	2	2	2	3	3	3	3	3	3	3	3	3	4
2	2	6	2	2	5	3	5	5	5	2	1	4	3	1	4	4	4	4	4	4	3	4	4	4	3	3	3	3	3	2	2	2	2	2	3	3	3	3	3	2	2	2	2	2	2	2	2	2	2
2	2	5	4	2	5	3	4	3	3	1	3	1	4	2	3	2	2	2	2	2	5	5	5	5	3	2	2	2	2	3	3	3	3	3	2	5	2	5	2	3	4	3	3	3	1	2	1	1	1
2	2	3	2	2	5	4	4	2	5	1	2	3	4	3	4	4	4	4	4	4	4	3	3	3	4	4	4	1	4	4	4	4	4	4	2	2	2	2	2	5	5	5	3	5	2	2	2	2	2
2	2	4	4	2	5	4	5	4	4	2	3	1	2	2	4	3	3	3	3	5	5	5	5	5	5	3	3	3	3	5	5	5	5	5	4	4	4	4	4	2	3	2	2	2	3	3	3	3	5
2	2	3	4	2	5	5	5	4	5	2	2	2	2	2	3	3	3	3	3	4	4	2	3	3	3	2	2	2	2	3	3	3	3	3	4	4	4	4	4	4	4	4	5	4	2	2	2	2	2
2	2	4	3	2	4	3	4	5	3	1	3	2	3	3	4	4	4	4	4	2	2	2	4	4	3	1	2	2	1	3	3	3	3	3	3	3	3	3	3	2	1	2	2	2	4	4	4	4	5
2	2	4	4	2	5	4	4	4	5	3	2	2	3	3	4	5	5	5	5	4	4	5	4	5	2	4	4	3	4	2	2	2	2	2	5	5	5	5	5	3	3	3	3	3	2	2	2	2	3
2	2	4	4	2	3	3	4	4	4	3	4	3	4	4	3	3	3	3	3	3	3	3	3	3	4	3	3	3	3	2	2	2	2	2	3	3	3	4	3	2	2	3	2	2	1	3	1	1	1
2	2	4	5	2	3	5	4	4	4	1	2	2	2	3	4	3	3	3	3	4	4	4	4	5	3	5	5	3	5	3	3	3	3	3	5	5	5	5	5	2	1	2	2	2	2	2	2	2	2
2	2	4	4	2	4	4	4	5	5	3	1	3	1	1	4	3	3	3	3	5	5	3	3	2	2	2	2	2	2	3	3	3	3	3	3	4	3	3	3	4	4	4	3	4	3	3	3	3	2
2	2	6	4	2	3	4	4	4	4	2	2	2	1	1	5	5	5	5	5	4	4	4	5	3	1	1	1	1	1	1	1	1	1	1	5	5	3	4	5	5	5	3	5	5	2	2	2	2	2
2	2	6	5	2	4	5	4	3	5	1	2	2	3	4	4	4	4	4	4	2	2	2	3	3	3	4	4	2	4	4	4	4	4	4	3	3	3	3	3	2	2	2	2	2	1	1	1	1	1
2	3	6	4	2	3	3	4	4	4	2	1	5	3	2	4	4	4	4	4	4	4	5	5	4	3	3	3	3	3	4	4	4	4	4	5	5	5	5	5	2	3	2	2	2	2	2	2	2	3
2	3	7	3	2	3	5	4	3	5	2	2	3	2	2	4	4	4	4	4	3	3	3	3	3	5	5	5	2	5	3	3	3	3	3	3	3	3	3	3	3	2	4	3	3	2	2	2	2	2
2	3	6	4	2	4	2	4	4	4	1	3	4	2	2	5	4	4	4	4	4	4	5	4	4	4	3	3	1	3	4	4	4	4	4	3	2	4	3	3	3	3	3	3	3	2	3	2	2	2
2	3	6	4	2	3	2	4	4	5	2	2	3	3	3	4	5	5	5	5	5	5	5	5	5	3	3	3	3	3	4	4	4	4	4	5	5	5	2	5	2	2	2	2	2	1	1	1	1	3
2	3	7	4	2	4	5	4	3	4	3	2	4	3	2	4	4	4	4	4	4	4	4	4	4	3	2	2	2	2	3	3	3	3	3	4	4	2	4	4	2	2	2	2	2	2	2	2	2	3
2	3	6	5	2	5	3	4	5	3	1	3	3	2	1	3	3	3	3	3	4	4	3	3	3	3	3	3	3	3	4	4	4	4	3	3	3	3	2	3	1	1	1	2	1	2	2	2	2	2
2	3	6	4	2	4	3	4	4	5	3	2	4	2	1	4	4	4	4	4	5	5	5	5	5	2	3	3	2	3	3	3	3	3	3	4	4	2	4	4	1	2	2	1	1	3	3	3	3	4
2	3	6	5	2	3	2	4	5	4	3	5	2	2	3	3	2	2	2	2	4	4	4	4	5	3	2	2	2	2	2	2	2	2	2	3	5	5	3	3	4	4	4	4	4	2	2	2	2	2
2	3	3	4	2	4	3	4	4	5	2	2	2	3	3	4	3	3	3	3	2	2	2	5	2	1	1	1	1	1	1	2	2	2	2	2	2	2	2	2	2	2	2	2	2	2	2	2	2	3
2	3	6	4	2	3	3	4	4	4	1	4	2	4	4	4	3	3	3	3	4	4	3	3	3	3	3	3	4	3	3	3	3	3	3	3	3	3	4	3	3	3	3	3	3	5	5	5	5	4
2	3	5	4	2	4	2	4	3	5	3	2	1	3	2	5	4	4	4	4	3	3	3	4	4	3	3	3	3	3	3	3	3	3	3	2	2	3	2	2	5	4	4	4	5	2	2	2	2	2
2	3	5	4	2	5	3	4	4	4	1	1	2	2	3	3	5	5	5	5	5	5	4	5	5	3	4	4	2	4	5	4	4	4	2	3	5	4	3	3	2	2	2	2	2	2	2	2	2	1
2	3	5	4	3	4	4	3	4	5	3	2	2	2	4	3	5	5	5	5	4	4	4	4	4	5	3	3	3	3	3	3	3	3	3	4	4	4	4	4	2	3	2	3	2	2	2	2	2	3
2	3	5	4	2	5	3	3	5	4	2	1	2	1	4	3	5	5	5	5	2	2	5	5	3	3	3	3	1	3	2	2	2	2	2	4	4	5	5	4	2	2	2	2	2	2	2	2	2	2
2	3	3	4	2	4	3	2	5	5	3	2	3	3	3	3	4	4	4	4	4	4	4	4	4	4	5	5	3	5	3	3	3	3	1	3	3	3	3	3	3	3	3	3	3	3	3	3	3	3
2	3	3	4	2	3	3	1	5	5	2	1	2	3	1	4	3	3	3	3	5	5	5	5	5	3	3	3	1	3	2	2	2	2	2	5	3	5	5	5	3	2	3	3	3	2	2	2	2	2
2	3	5	4	2	4	3	4	5	4	2	2	3	3	1	3	4	4	4	4	4	4	4	4	4	3	2	2	2	2	3	3	3	3	3	5	5	5	5	5	2	2	2	2	2	1	1	1	1	1
2	3	5	3	1	4	2	3	5	3	3	3	4	4	2	3	3	3	3	3	3	3	3	3	3	4	1	1	1	1	2	2	2	2	2	3	4	3	4	3	4	4	5	4	4	2	2	2	2	2
2	3	5	3	2	5	3	4	4	4	2	2	3	3	3	3	2	2	2	2	4	4	4	4	4	4	4	4	2	4	2	2	2	2	2	3	3	3	3	3	2	2	2	2	2	4	5	4	4	3
2	3	3	4	2	4	3	4	5	5	2	3	1	2	2	4	5	5	5	5	5	5	5	3	3	3	2	2	2	2	2	2	2	2	2	4	4	4	4	4	3	3	3	3	3	2	2	2	2	2
2	3	3	4	1	4	3	2	5	4	3	2	3	1	2	5	4	4	4	4	3	3	3	4	4	5	5	5	5	5	4	4	4	4	3	2	2	2	2	2	2	2	2	2	2	3	3	3	3	5
2	3	3	4	2	4	1	3	3	3	1	3	2	2	4	4	3	3	3	3	4	5	5	5	5	3	3	3	3	3	3	3	3	3	3	4	5	4	4	4	2	3	1	2	2	2	2	2	2	2
2	3	5	4	1	3	2	4	4	4	2	4	3	2	2	3	4	4	4	4	3	4	4	4	4	2	5	5	3	5	4	4	4	4	4	3	3	3	5	3	1	2	1	1	1	2	3	2	2	3
2	3	3	3	2	5	3	3	5	5	3	2	2	3	2	5	5	5	5	5	5	5	5	5	3	1	1	1	2	1	2	2	2	2	2	3	4	3	3	3	3	3	3	3	3	1	1	1	1	2
2	3	5	4	2	5	5	3	3	4	1	3	3	1	1	3	3	3	3	3	4	4	3	3	3	4	2	2	2	2	3	3	3	3	3	5	5	5	5	5	2	1	3	2	2	2	3	2	2	2
2	3	5	4	1	5	3	3	5	3	3	1	2	2	2	3	5	5	5	5	3	3	3	4	4	3	3	3	3	3	5	5	5	5	4	3	3	4	3	3	3	3	3	3	3	4	5	4	4	2
2	3	5	4	2	4	3	4	5	5	2	2	2	4	2	3	4	4	4	4	5	5	5	5	5	5	5	5	2	5	3	3	3	3	3	4	4	4	3	4	2	2	2	2	2	3	2	3	3	4
2	2	5	4	2	5	5	3	5	4	3	3	3	3	3	4	4	4	4	4	4	4	3	2	4	3	4	4	3	4	4	4	4	4	2	2	2	2	3	2	5	4	5	4	5	4	4	4	4	4
2	3	5	5	1	4	4	4	4	4	4	4	4	4	4	4	4	4	4	4	4	4	4	4	4	4	4	4	4	4	4	4	4	4	4	4	4	4	4	4	4	4	4	4	4	4	4	4	4	4
2	3	7	5	2	3	5	4	3	4	2	3	3	2	4	5	4	3	3	4	4	3	4	5	4	2	3	2	1	2	4	3	5	4	3	4	5	4	5	4	2	1	3	2	3	4	3	5	4	4
2	3	7	5	2	3	4	4	5	4	3	3	2	3	1	4	3	5	4	4	4	4	3	4	5	2	2	1	1	2	3	4	5	4	4	4	4	5	4	4	2	1	2	3	3	4	4	3	4	3
2	3	6	5	2	4	5	3	3	3	4	3	3	3	3	2	2	3	2	2	2	4	4	4	4	4	2	2	2	2	3	3	3	3	3	2	2	2	2	3	4	4	2	3	3	3	3	2	3	2
2	3	7	5	3	4	4	5	4	4	3	3	2	2	2	4	3	4	4	5	4	3	4	4	5	2	1	2	3	2	3	4	3	4	3	4	3	3	3	4	2	3	3	2	2	4	4	4	4	4
2	3	6	5	2	4	4	4	4	4	3	3	3	3	3	4	5	4	4	4	4	4	3	4	4	3	3	3	3	3	4	4	4	4	4	2	2	4	2	3	4	4	4	4	3	4	5	5	5	5
2	3	7	5	2	4	4	4	3	4	3	3	2	3	3	5	5	4	5	5	4	5	5	4	4	3	3	2	2	1	4	4	3	3	3	4	4	5	5	5	2	2	2	2	2	4	4	3	4	3
2	3	3	5	2	5	5	5	5	5	5	5	5	5	5	5	5	5	5	5	5	5	5	5	5	5	5	5	5	5	5	5	5	5	5	5	5	5	5	5	5	5	5	5	5	5	5	5	5	5
2	3	3	4	2	4	4	4	3	3	2	2	1	2	2	3	3	4	4	4	4	4	3	4	4	2	2	2	2	1	5	4	4	4	4	4	4	5	5	5	3	2	2	2	2	4	4	3	4	5
2	3	3	5	3	5	5	4	4	4	3	3	2	2	2	5	4	4	5	5	4	4	4	4	3	2	2	3	1	1	3	3	3	2	2	3	3	3	2	2	2	2	2	1	1	3	3	2	2	2
2	3	3	5	2	4	3	3	4	3	2	2	1	1	1	3	4	4	4	4	4	4	5	5	5	2	2	2	3	2	4	3	3	4	4	4	4	5	5	5	3	3	2	1	1	4	4	3	3	3
2	3	3	3	2	4	3	4	4	4	3	3	3	2	2	3	3	2	2	2	3	3	4	3	3	3	3	2	2	2	3	3	4	4	4	3	3	4	4	4	3	3	2	2	2	4	4	4	4	4
2	3	3	5	2	4	4	5	5	5	4	4	3	3	3	3	4	4	4	4	4	4	5	4	4	3	3	2	2	2	3	4	4	3	3	4	4	4	4	3	3	3	3	2	2	4	4	3	4	3
2	2	3	5	3	3	3	3	4	4	3	3	2	2	2	3	3	3	4	4	4	4	3	3	3	2	2	2	3	2	4	4	4	3	3	4	4	5	5	4	2	2	3	3	2	4	3	3	3	3
2	2	3	5	2	4	4	3	3	3	2	2	1	1	1	3	3	4	3	3	4	4	3	3	4	2	2	3	2	2	3	3	3	4	3	4	4	4	3	3	2	1	2	3	1	2	2	3	3	2
2	2	3	3	3	4	4	3	4	3	2	1	1	1	2	3	3	3	4	4	4	3	3	4	4	3	2	2	2	2	3	3	3	4	3	4	3	3	3	4	2	3	3	2	2	3	3	3	4	4
2	2	3	5	2	1	1	3	4	3	2	4	2	3	1	1	3	1	3	4	4	3	3	3	4	3	2	4	3	4	3	4	2	4	2	4	2	3	3	4	3	3	2	3	2	2	3	2	3	2
2	2	3	5	2	4	3	3	3	4	3	2	2	2	2	4	4	4	5	5	4	4	3	4	4	3	3	3	2	2	2	2	3	3	3	4	4	4	3	3	2	2	2	3	3	3	3	3	3	3
2	2	3	5	3	3	3	4	4	4	4	4	4	4	4	5	5	5	5	5	5	5	5	5	5	3	3	4	4	4	5	5	5	5	5	4	4	4	4	4	4	4	4	4	4	5	5	5	5	5
2	2	3	5	4	5	4	4	4	5	4	4	4	4	4	4	4	4	5	5	4	5	5	4	4	4	4	5	4	4	3	4	4	5	5	4	3	5	3	4	4	2	4	4	3	4	4	5	4	4
2	2	5	5	2	5	4	3	5	4	3	3	3	2	2	4	4	3	4	4	4	3	3	2	4	3	4	4	3	4	4	4	3	4	2	2	2	2	3	2	5	4	5	4	5	2	2	4	3	4
2	2	3	4	3	4	3	4	4	3	2	3	4	3	4	4	4	3	4	4	4	4	4	4	4	4	4	4	4	4	4	4	4	4	4	4	4	4	4	4	4	4	4	4	4	4	3	3	4	4
2	2	5	5	2	3	5	4	3	4	2	3	3	2	4	5	4	3	3	4	4	3	4	4	4	2	3	2	1	2	4	3	5	4	3	4	5	4	5	4	2	2	3	2	3	4	3	5	4	4
2	2	3	5	2	3	4	4	5	4	3	3	2	3	1	4	3	4	4	4	4	4	3	4	5	2	2	1	1	2	3	4	5	4	4	4	4	5	4	4	2	2	2	3	3	4	4	3	4	3
2	2	5	5	2	4	3	3	5	5	3	3	3	3	3	4	3	4	3	4	3	4	3	4	3	5	4	5	4	5	4	5	4	5	4	5	4	5	4	5	4	5	4	5	4	5	4	5	4	5
2	2	3	5	3	5	4	4	4	5	4	4	4	3	4	4	4	3	4	4	4	3	3	4	3	5	4	4	3	3	5	4	4	4	4	4	3	4	3	4	4	4	3	4	3	4	4	4	4	5
2	2	5	4	2	3	5	4	5	5	5	5	5	5	5	5	5	5	5	5	5	5	5	5	5	5	5	5	5	5	5	5	5	5	5	5	5	5	5	5	5	5	5	5	5	5	5	5	5	5
2	2	3	5	3	2	3	3	3	3	3	3	3	3	3	3	3	3	3	3	4	4	4	4	4	2	2	2	2	2	3	3	3	3	3	3	3	4	3	3	3	3	3	3	3	3	3	3	3	3
2	2	3	5	1	3	2	3	3	2	3	2	2	2	2	3	2	2	2	3	2	1	3	2	1	2	3	2	2	3	3	4	3	3	4	4	4	3	4	3	3	2	4	3	4	4	3	2	4	3
2	2	3	5	3	5	3	3	5	3	2	1	2	1	3	3	5	4	5	5	4	4	5	5	3	3	3	3	3	3	2	2	2	2	2	4	4	5	5	4	2	2	2	2	2	2	2	2	2	2
2	2	3	4	2	4	3	3	5	5	3	2	3	3	3	3	4	4	4	4	4	4	4	4	4	4	5	5	3	5	3	3	3	3	1	3	3	3	3	3	3	3	3	3	3	3	3	3	3	3
2	2	3	5	3	3	3	3	5	5	2	1	2	3	1	4	3	3	3	3	5	5	5	5	5	3	3	3	1	3	2	2	2	2	2	5	3	5	5	5	3	2	3	3	3	2	2	2	2	2
2	2	5	3	2	4	3	4	5	4	2	2	3	3	1	3	4	4	4	4	4	4	4	3	4	3	2	2	2	2	3	3	3	3	3	5	5	5	5	5	2	2	2	2	2	1	1	1	1	1
2	2	3	5	3	4	2	3	5	3	3	3	4	4	2	3	3	3	3	3	3	3	3	3	3	4	2	3	3	3	2	2	2	2	2	3	4	3	4	3	4	4	5	4	4	2	2	2	2	2
2	2	3	4	3	5	3	4	3	4	2	2	3	3	3	3	2	2	2	2	4	4	4	3	4	4	4	4	2	4	2	2	2	2	2	3	3	3	3	3	2	2	2	2	2	4	5	4	4	3
2	2	3	5	2	4	3	4	4	5	2	3	1	2	2	4	5	5	5	5	5	5	5	3	3	3	2	2	2	2	2	2	2	2	2	4	4	4	4	4	3	3	3	3	3	2	2	2	2	2
2	2	3	4	3	4	3	2	5	4	3	2	3	1	2	5	4	4	4	4	3	3	3	4	4	5	5	5	5	5	4	4	4	4	3	2	2	2	2	2	2	2	2	2	2	3	3	3	3	5
2	2	1	5	3	4	2	3	3	3	2	3	2	2	4	4	3	3	3	3	4	5	5	5	5	3	3	3	3	3	3	3	3	3	3	4	5	4	4	4	2	3	2	2	2	2	2	2	2	2
2	2	2	4	2	3	2	4	3	4	2	4	3	2	2	3	4	4	4	4	3	4	4	4	4	2	5	5	3	5	4	4	4	4	4	3	3	3	5	3	3	2	3	3	3	2	3	2	2	3
2	2	1	5	3	5	3	3	5	5	3	2	2	3	2	5	5	5	5	5	5	5	5	5	3	1	1	1	2	1	2	2	2	2	2	3	4	3	3	3	3	3	3	3	3	3	3	3	3	2
2	2	1	5	3	5	5	3	3	4	2	3	3	2	2	3	3	3	3	3	4	4	3	3	3	4	2	2	2	2	3	3	3	3	3	5	5	5	5	5	2	1	3	2	2	2	3	2	2	2
[truncated: 23 more columns]
